# Supplementary material for: Simple and Efficient Synthesis of Oligoetherdiamines: Hardeners of Epoxyurethane Oligomers for Obtaining Coatings with Shape Memory Effect
Source: Polymers (Basel). 2023 May 25;15(11):2450. doi: 10.3390/polym15112450 (PMC10255675; doi:10.3390/polym15112450)
Supplement: Supplementary file 1 [file polymers-15-02450-s001.zip]

Archive with 1 entries (1 files):
- polymers-2391163-supplementary.pdf
